# Supplementary material for: Eotaxins and Their Receptor as Biomarkers of Colorectal Cancer
Source: J Clin Med. 2021 Jun 17;10(12):2675. doi: 10.3390/jcm10122675 (PMC8235018; doi:10.3390/jcm10122675)
Supplement: Supplementary file 1 [file jcm-10-02675-s001.zip]

Archive with 1 entries (1 files):
- jcm-1199949-supplementary.pdf
